# Supplementary material for: Cryo-EM structures of the human P2X1 receptor reveal subtype-specific architecture and antagonism by supramolecular ligand-binding
Source: Nat Commun. 2024 Oct 1;15:8490. doi: 10.1038/s41467-024-52636-4 (PMC11448502; doi:10.1038/s41467-024-52636-4)
Supplement: Supplementary file 4 — Source Data [file 41467_2024_52636_MOESM4_ESM.xlsx]

## Sheet: Figure 2B
Figure 2B
		hP2X1 WT ATP EC50
		[ATP] (M)	Normalized Current
		0.0005	1.05475	1.0246	0.920651
		0.0001	1.04084	0.970547	0.915142
		4e-06	0.738739	0.59113	0.568157
		8e-07	0.452252	0.3946	0.331566
		1.6e-07	0.0880111	0.0712751	0.0598406
		3.2e-08	0.0225225	0.00817741	-0.0045045
		6.4e-09	0.029799	-0.0148995	-0.0148995

## Sheet: Figure 6A
Figure 6A
		hP2X1 WT NF449 IC50					hP2X1 K136A NF449 IC50					hP2X1 K136A/R139A NF449 IC50					hP2X1 N184A NF449 IC50					hP2X1 R292A NF449 IC50
		[NF449] (M)	Normalized Current				[NF449] (M)	Normalized Current				[NF449] (M)	Normalized Current				[NF449] (M)	Normalized Current				[NF449] (M)	Normalized Current
		2e-08	0.00668808	-0.00587741	-0.000810677		5e-06	0.00630915	-0.00315457	-0.00315457		2.5e-05	0.0348593	-0.00097998	-0.0338793		2e-07	0.00833611	0.00333444	-0.0116706		1e-06	0	0	0
		4e-09	0.115386	0.0379712	0.0945565		1e-06	0.100946	0.0157729	0.0157729		6.246e-06	0.147977	0.144617	0.10861		4e-08	0.0423474	0.0383461	0.0323441		2e-07	0.099654	0.083045	0.0799308
		8e-10	0.5214	0.45479	0.500796		2e-07	0.205047	0.18612	0.11041		1e-06	0.49293	0.469411	0.363013		8e-09	0.404768	0.388463	0.316439		4e-08	0.467128	0.394464	0.259516
		1.6e-10	0.967498	0.944979	0.956238		4e-08	0.507886	0.460568	0.432177		2e-07	0.800924	0.753605	0.704606		1.6e-09	0.754285	0.729577	0.568523		8e-09	0.83045	0.788927	0.705882
		3.2e-11	1.00747	0.921334	1.00353		8e-09	0.763407	0.744479	0.564669		4e-08	1.0686	1.0182	0.879322		3.2e-10	0.968656	0.793598	0.76859		1.6e-09	1.03806	1.01211	0.944637
		6.4e-12	1.04857	0.96367	0.987765		1.6e-09	1	1	1		8e-09	1.1036	1.01036	0.886042		6.4e-11	0.935245	0.915639	0.843615		3.2e-10	1.07958	0.965398	0.955017
							3.2e-10	0.971609	0.952681	0.886435							1.28e-11	1.05769	0.996666	0.945649

## Sheet: Figure 6B
Figure 6B
		hP2X1 WT NF449 IC50					hP2X1 K136A/R139A NF449 IC50					hP2X1 R139A NF449 IC50					hP2X1 R292A NF449 IC50					hP2X1 K309A NF449 IC50
		[NF449] (M)	Normalized Current				[NF449] (M)	Normalized Current				[NF449] (M)	Normalized Current				[NF449] (M)	Normalized Current				[NF449] (M)	Normalized Current
		2e-08	0.00668808	-0.00587741	-0.000810677		2.5e-05	0.0348593	-0.00097998	-0.0338793		5e-06	0	0	0		1e-06	0	0	0		5e-06	0.0180317	0.00179711	-0.0198288
		4e-09	0.115386	0.0379712	0.0945565		6.246e-06	0.147977	0.144617	0.10861		1e-06	0.152866	0.105096	0.066879		2e-07	0.099654	0.083045	0.0799308		4e-08	0.166747	0.0480171	0.0407479
		8e-10	0.5214	0.45479	0.500796		1e-06	0.49293	0.469411	0.363013		2e-07	0.267516	0.152866	0.152866		4e-08	0.467128	0.394464	0.259516		8e-09	0.367862	0.361804	0.275785
		1.6e-10	0.967498	0.944979	0.956238		2e-07	0.800924	0.753605	0.704606		4e-08	0.697452	0.66879	0.515924		8e-09	0.83045	0.788927	0.705882		1.6e-09	0.804014	0.690372	0.631976
		3.2e-11	1.00747	0.921334	1.00353		4e-08	1.0686	1.0182	0.879322		8e-09	0.812102	0.802548	0.783439		1.6e-09	1.03806	1.01211	0.944637		3.2e-10	1.02064	0.928318	0.888822
		6.4e-12	1.04857	0.96367	0.987765		8e-09	1.1036	1.01036	0.886042		1.6e-09	0.952548	0.850318	0.840764		3.2e-10	1.07958	0.965398	0.955017		6.4e-11	1.06207	1.03699	0.900937
												3.2e-10	1.08917	0.984076	0.926752

## Sheet: Figure 6C
Figure 6C
		hP2X1 WT ATP EC50					hP2X1 K136A ATP EC50					hP2X1 R139A ATP EC50					hP2X1 R292A ATP EC50					hP2X1 K309A ATP EC50
		[ATP] (M)	Normalized Current				[ATP] (M)	Normalized Current				[ATP] (M)	Normalized Current				[ATP] (M)	Normalized Current				[ATP] (M)	Normalized Current
		0.0005	1.05475	1.0246	0.920651		0.0005	1.03536	0.991177	0.973467		0.0005	1.06229	0.929965	1.00774		0.0025	1.0403	1.02156	0.938136		0.01	1.00638	0.95729	1.03633
		0.0001	1.04084	0.970547	0.915142		0.0001	0.98247	0.901935	0.898885		0.0001	0.94643	0.901682	0.917844		0.0005	0.969667	0.881484	0.878021		0.002	0.842252	0.803878	0.807233
		4e-06	0.738739	0.59113	0.568157		2e-05	0.844572	0.832765	0.721581		2e-05	0.88249	0.680467	0.736023		0.0001	0.771986	0.752093	0.723646		0.0004	0.332392	0.328915	0.284569
		8e-07	0.452252	0.3946	0.331566		4e-06	0.721581	0.692063	0.623188		4e-06	0.660265	0.505717	0.607739		2e-05	0.26428	0.176827	0.172214		8e-05	0.0235293	0.00584328	0.019274
		1.6e-07	0.0880111	0.0712751	0.0598406		8e-07	0.370318	0.293572	0.224146		8e-07	0.385514	0.155207	0.278441		4e-06	0.115322	0.0404012	0.03969		3.2e-06	0	0	0
		3.2e-08	0.0225225	0.00817741	-0.0045045		1.6e-07	0.221056	0.158555	0.0583044		1.6e-07	0.00126601	-0.00192595	0.000659942		8e-07	0.0640038	0.0218151	0.010379
		6.4e-09	0.029799	-0.0148995	-0.0148995		3.2e-08	0.0694326	0.0683995	0.00823221		3.2e-08	0.0466202	-0.0468154	0.00934693		1.6e-07	0	0	0
							6.4e-09	0.0180715	-0.00170548	-0.016366

## Sheet: Supplementary Figure 5
Supplementary Figure 5
		Current (µA) response to 10 µM ATP (48 hour expression)						Dunnett's T3 multiple comparisons statistical test
		hP2X1 WT	hP2X1 I45A	hP2X1 F49A	hP2X1 L50A	hP2X1 Y55A		Comparison	Adjusted P Value
		1.22	0.03	0.22	0.96	0.32		WT vs. I45A	0.0048
		1.57	0.125	0.005	1.25	0.205		WT vs. F49A	0.0069
		1.19	0.08	0.06	0.61	0.44		WT vs. L50A	0.1388
		1.45	0.05	0.15	1.12	0.4		WT vs. Y55A	0.0158
		2.85	0.56	0.07	1.17	0.44
		2.41	0.045	0.21	0.75	0.75
			0.13		1.29	0.85
			0.06
			0.07
			0.53

## Sheet: Supplementary Figure 6A
Supplementary Figure 6A
		hP2X1 WT ATP EC50					hP2X3 WT ATP EC50
		[ATP] (M)	Normalized Current				[ATP] (M)	Normalized Current
		0.0005	1.05475	1.0246	0.920651		0.0001	1.02433	0.937022	0.933974
		0.0001	1.04084	0.970547	0.915142		2.5e-05	1.22879	0.948857	0.822357
		4e-06	0.738739	0.59113	0.568157		6.25e-06	0.927596	0.902084	0.826609
		8e-07	0.452252	0.3946	0.331566		1.5625e-06	0.902084	0.8096	0.665738
		1.6e-07	0.0880111	0.0712751	0.0598406		3.9063e-07	0.169305	0.166115	0.137414
		3.2e-08	0.0225225	0.00817741	-0.0045045		9.7656e-08	0.0748016	0.0739051	0.0427549
		6.4e-09	0.029799	-0.0148995	-0.0148995		2.4414e-08	0.0157328	-0.00786639	-0.00786639

## Sheet: Supplementary Figure 6B
Supplementary Figure 6B
		hP2X1 WT ATP EC50					hP2X1 K140A ATP EC50					hP2X1 D170A ATP EC50					hP2X1 K249A ATP EC50
		[ATP] (M)	Normalized Current				[ATP] (M)	Normalized Current				[ATP] (M)	Normalized Current				[ATP] (M)	Normalized Current
		0.0005	1.05475	1.0246	0.920651		0.0005	1.04484	0.987471	0.967687		0.0005	1.02941	1.00949	0.961101		0.0001	1.03022	1.00504	0.964737
		0.0001	1.04084	0.970547	0.915142		0.0001	1.04682	0.948893	0.916943		0.0001	0.991461	0.879507	0.841556		2e-05	1.00544	0.932637	0.835257
		4e-06	0.738739	0.59113	0.568157		4e-06	0.661047	0.631745	0.550825		2e-05	0.88093	0.748577	0.740038		4e-06	0.772135	0.758377	0.723055
		8e-07	0.452252	0.3946	0.331566		8e-07	0.402451	0.250544	0.187238		4e-06	0.72296	0.539848	0.448767		8e-07	0.617227	0.583247	0.554494
		1.6e-07	0.0880111	0.0712751	0.0598406		1.6e-07	0.118986	0.0952458	0.0444029		1.6e-07	0.0210816	0.104364	0		1.6e-07	0.322725	0.183321	0.150386
		3.2e-08	0.0225225	0.00817741	-0.0045045		3.2e-08	0.0305862	-0.00911085	-0.0214754		3.2e-08	0	0	0		3.2e-08	0.135853	0.0839931	0.0173911
		6.4e-09	0.029799	-0.0148995	-0.0148995												6.4e-09	0.0226189	-0.00519293	-0.017426
